# Supplementary material for: A systematic review of empirical and simulation studies evaluating the health impact of transportation interventions
Source: Environ Res. 2020 Jul;186:109519. doi: 10.1016/j.envres.2020.109519 (PMC7343239; doi:10.1016/j.envres.2020.109519)
Supplement: Multimedia component 2 [file mmc2.xlsx]

## Sheet: Sorted table
MANUSCRIPT ID	FIRST AUTHOR	PUBLICATION YEAR	INTERVENTION			HEALTH OUTCOMES			NATURE OF INTERVENTION IMPACT ON OUTCOME(S) IN THE MOST ADJUSTED MODEL
			Type	Exposure (definition)	Sampled area __ from intervention	Type	Subtype	Outcome name	Significance	if SIGNIFICANT, state the nature of association	if SIGNIFICANT, was the nature of the association aligned with expectations?
SINGLE COMPONENT INTERVENTIONS
10	Dill, J.	2014	Bike	Installation of bike lane boulevard	≤300m	Physical activity	Physical activity	Minutes of moderate-to-vigorous physical activity (MVPA)	ns
11	Evenson, K.	2005	Bike	Installation of multi-use trail	≤3.2km	Physical activity	Physical activity	% meeting weekly PA recommendations	ns
11	Evenson, K.	2005	Bike	Installation of multi-use trail	≤3.2km	Physical activity	Physical activity	leisure physical activity (min/wk)	ns
11	Evenson, K.	2005	Bike	Installation of multi-use trail	≤3.2km	Physical activity	Physical activity	leisure physical activity near home (min/wk)	ns
11	Evenson, K.	2005	Bike	Installation of multi-use trail	≤3.2km	Physical activity	Physical activity	moderate physical activity (min/wk)	ns
11	Evenson, K.	2005	Bike	Installation of multi-use trail	≤3.2km	Physical activity	Physical activity	vigorous physical activity (min/wk)	ns
15	Goodman, A.	2014	Bike	Proximity to cycling infrastructure (per km closer)	≤5km	Physical activity	Physical activity	past week total moderate-to-vigorous physical activity (excluding walking and cycling)	ns
5	Burbidge, S.	2009	Bike	Installation of trail	≤1.6km	Mode share	Mode share	% automobile	not tested
5	Burbidge, S.	2009	Bike	Installation of trail	≤1.6km	Mode share	Mode share	% transit	not tested
5	Burbidge, S.	2009	Bike	Installation of trail	≤1.6km	Mode share	Mode share	% walking	not tested
5	Burbidge, S.	2009	Bike	Installation of trail	≤1.6km	Mode share	Mode share	% bike	not tested
9	Cook, T.	2016	Bike	Installation of bicycle-pedestrian link bridge	Intervention segments	Mode share	Mode share	% bicycle share	sig	positive	yes
9	Cook, T.	2016	Bike	Installation of bicycle-pedestrian link bridge	Intervention segments	Mode share	Mode share	% walk share	ns
9	Cook, T.	2016	Bike	Installation of bicycle-pedestrian link bridge	Intervention segments	Mode share	Mode share	% jog or run share	sig	negative	no
9	Cook, T.	2016	Bike	Installation of bicycle-pedestrian link bridge	Intervention segments	Mode share	Mode share	% all other modes	ns
10	Dill, J.	2014	Bike	Installation of bike lane boulevard	≤300m	Mode share	Mode share	% making a bike trip	ns
10	Dill, J.	2014	Bike	Installation of bike lane boulevard	≤300m	Mode share	Mode share	% biking > 10 min	ns
10	Dill, J.	2014	Bike	Installation of bike lane boulevard	≤300m	Mode share	Mode share	% walking > 20 min	ns
10	Dill, J.	2014	Bike	Installation of bike lane boulevard	≤300m	Mode share	Mode share	% engaging in active travel to access trail	not tested
12	Ferenchak, N.	2016	Bike	Installation of bike lanes	block groups	Mode share	Mode share	% bicycle commute share	sig	positive	Yes
12	Ferenchak, N.	2016	Bike	Installation of sharrows	block groups	Mode share	Mode share	% bicycle commute share	sig	positive	Yes
14	Goodman, A.	2013b	Bike	Proximity to cycling infrastructure (<1km; 1-1.99km; 2-2.99km; 3-3.99km; 4-5km)	≤5km	Mode share	Mode share	% walking for transport residing <1.99km from Ix	sig	positive	yes
14	Goodman, A.	2013b	Bike	Proximity to cycling infrastructure (<1km; 1-1.99km; 2-2.99km; 3-3.99km; 4-5km)	≤5km	Mode share	Mode share	% walking for recreation residing <3.99km from Ix	sig	positive	yes
14	Goodman, A.	2013b	Bike	Proximity to cycling infrastructure (<1km; 1-1.99km; 2-2.99km; 3-3.99km; 4-5km)	≤5km	Mode share	Mode share	% cycling for transport residing <1km from Ix	sig	positive	yes
14	Goodman, A.	2013b	Bike	Proximity to cycling infrastructure (<1km; 1-1.99km; 2-2.99km; 3-3.99km; 4-5km)	≤5km	Mode share	Mode share	% cycling for recreation residing <2.99km from Ix	sig	positive	yes
21	Langdon, M.	2015	Bike	Installation of cycling infrastructure	Intervention segments & block groups	Mode share	Mode share	Change in mode of transport	not tested
5	Burbidge, S.	2009	Bike	Installation of trail	≤1.6km	Active transport	trips	Total physical activity episodes	sig	negative	No
5	Burbidge, S.	2009	Bike	Installation of trail	≤1.6km	Active transport	trips	Total walking trips	sig	negative	No
5	Burbidge, S.	2009	Bike	Installation of trail	≤1.6km	Active transport	trips	Total biking trips	ns
10	Dill, J.	2014	Bike	Installation of bike lane boulevard	≤300m	Active transport	trips	Number of bike trips	ns
12	Ferenchak, N.	2016	Bike	Installation of bike lanes	block groups	Active transport	trips	# of bicycle commuters per block group	sig	positive	Yes
12	Ferenchak, N.	2016	Bike	Installation of sharrows	block groups	Active transport	trips	# of bicycle commuters per block group	ns
16	Greaves, S.	2015	Bike	Installation of cycleway	surrounding area (not defined)	Active transport	trips	# of people who cycled at all	ns
16	Greaves, S.	2015	Bike	Installation of cycleway	surrounding area (not defined)	Active transport	trips	# of bicycle Trips (trips with at least 1 bicycle leg)	ns
16	Greaves, S.	2015	Bike	Installation of cycleway	surrounding area (not defined)	Active transport	trips	# of bicycle trips/ person	ns
16	Greaves, S.	2015	Bike	Installation of cycleway	surrounding area (not defined)	Active transport	trips	Bicycle Trips/Person (only those who cycled)	ns
16	Greaves, S.	2015	Bike	Installation of cycleway	surrounding area (not defined)	Active transport	trips	Trips using any cycleway in the City of Sydney LGA	sig	positive	yes
16	Greaves, S.	2015	Bike	Installation of cycleway	surrounding area (not defined)	Active transport	trips	number of people who cycled at all/ in both waves	not tested
16	Greaves, S.	2015	Bike	Installation of cycleway	surrounding area (not defined)	Active transport	trips	number of trips using George Street Cycleway	not tested
17	Heesch, K.	2016	Bike	Installation of veloway	Intervention segments	Active transport	trips	Monthly bicycle count	sig	positive	yes
21	Langdon, M.	2015	Bike	Installation of cycling infrastructure	Intervention segments & block groups	Active transit	trips	Bicycle traffic counts	not tested
25	Parker, K.	2011	Bike	Installation of bike lanes	Intervention segments	Active transport	trips	Change in mean number of cyclists	sig	positive	Yes
26	Parker, K.	2013	Bike	Installation of bike lane	Intervention segments	Active transport	trips	Change in number of cyclists	sig	positive	Yes
28	Rissel, C.	2015	Bike	Installation of bike lane	≤2.5km	Active transport	trips	Change in bike count	sig	positive	yes
28	Rissel, C.	2015	Bike	Installation of bike lane	≤2.5km	Active transport	trips	Change in % work/study by bike	ns
10	Dill, J.	2014	Bike	Installation of bike lane boulevard	≤300m	Active transport	distance	Distance travelled by bike	not tested
10	Dill, J.	2014	Bike	Installation of bike lane boulevard	≤300m	Active transport	distance	Distance walked	not tested
10	Dill, J.	2014	Bike	Installation of bike lane boulevard	≤300m	Active transport	distance	Distance travelled by jog or run	not tested
10	Dill, J.	2014	Bike	Installation of bike lane boulevard	≤300m	Active transport	distance	Distance travelled by all other modes	not tested
29	Song, Y.	2017	Bike	Installation of walking & cycling infrastructure	≤5km	Active transport	distance	Changes in walking distance	ns
29	Song, Y.	2017	Bike	Installation of walking & cycling infrastructure	≤5km	Active transport	distance	Changes in travel distance by cycle	ns
29	Song, Y.	2017	Bike	Installation of walking & cycling infrastructure	≤5km	Active transport	distance	Changes in travel distance by bus	ns
29	Song, Y.	2017	Bike	Installation of walking & cycling infrastructure	≤5km	Active transport	distance	Changes in travel distance by train	sig	positive	unclear
29	Song, Y.	2017	Bike	Installation of walking & cycling infrastructure	≤5km	Active transport	distance	Changes in travel distance by other modes	sig	negative	unclear
29	Song, Y.	2017	Bike	Installation of walking & cycling infrastructure	≤5km	Active transport	distance	Changes in total travel distance	sig	negative	yes
29	Song, Y.	2017	Bike	Installation of walking & cycling infrastructure	≤5km	Active transport	distance	Changes in distance travelled using active transport	not tested
29	Song, Y.	2017	Bike	Installation of walking & cycling infrastructure	≤5km	Car travel	distance	Changes in distance driven by car	not tested
29	Song, Y.	2017	Bike	Proximity to walking & cycling infrastructure (distance to Core C2 vs distance to greater C2)	≤5km	Active transport	distance share	Shift, in terms of distance share, from driving car to active mode	ns
5	Burbidge, S.	2009	Bike	Installation of trail	≤1.6km	Active transport	duration	Total physical activity minutes	ns
9	Cook, T.	2016	Bike	Installation of bicycle-pedestrian link bridge	Intervention segments	Active transport	duration	Duration of active portion by bike	sig	positive	yes
9	Cook, T.	2016	Bike	Installation of bicycle-pedestrian link bridge	Intervention segments	Active transport	duration	Duration of active portion by walking	ns
9	Cook, T.	2016	Bike	Installation of bicycle-pedestrian link bridge	Intervention segments	Active transport	duration	Duration of active portion of jog or run	ns
9	Cook, T.	2016	Bike	Installation of bicycle-pedestrian link bridge	Intervention segments	Active transport	duration	Duration of active portion of all modes	sig	positive	yes
10	Dill, J.	2014	Bike	Installation of bike lane boulevard	≤300m	Active transport	duration	Minutes biked (if > 10 min)	sig	negative	No
10	Dill, J.	2014	Bike	Installation of bike lane boulevard	≤300m	Active transport	duration	Minutes walked (if > 20 min)	ns
11	Evenson, K.	2005	Bike	Installation of multi-use trail	≤3.2km	Active transport	duration	Total walking (min/wk)	ns
11	Evenson, K.	2005	Bike	Installation of multi-use trail	≤3.2km	Active transport	duration	Walking for transport (min/wk)	ns
11	Evenson, K.	2005	Bike	Installation of multi-use trail	≤3.2km	Active transport	duration	Bicycling (min/wk)	sig	negative	No
15	Goodman, A.	2014	Bike	Proximity to cycling infrastructure (per km closer)	≤5km	Active transport	duration	Past week total time walking and cycling	sig	positive	Yes
15	Goodman, A.	2014	Bike	Proximity to cycling infrastructure (per km closer)	≤5km	Active transport	duration	Past week total time in physical activity	sig	positive	Yes
15	Goodman, A.	2014	Bike	Proximity to cycling infrastructure (per km closer)	≤5km	Active transport	duration	Past week walking for recreation	sig	positive	Yes
15	Goodman, A.	2014	Bike	Proximity to cycling infrastructure (per km closer)	≤5km	Active transport	duration	Past week total cycling for recreation	sig	positive	yes
15	Goodman, A.	2014	Bike	Proximity to cycling infrastructure (per km closer)	≤5km	Active transport	duration	Past week total walking for transport	sig	positive	yes
15	Goodman, A.	2014	Bike	Proximity to cycling infrastructure (per km closer)	≤5km	Active transport	duration	Past week total cycling for transport	ns
16	Greaves, S.	2015	Bike	Installation of cycleway	surrounding area (not defined)	Active transport	duration	Average bicycle trip duration (min)	ns
22	Panter J.	2015	Bike	Installation to walking & cycling infrastructure	≤5km	Active transport	duration	Change in time spent walking and cycling (min/week)	ns
24	Panter, J.	2017	Bike	Proximity to cycling infrastructure (per km closer)	≤5km	Active transport	duration	Short-lived increase in walking for transport (min/week)	sig	positive	yes
24	Panter, J.	2017	Bike	Proximity to cycling infrastructure (per km closer)	≤5km	Active transport	duration	Sustained increase in walking for transport (min/week)	ns
24	Panter, J.	2017	Bike	Proximity to cycling infrastructure (per km closer)	≤5km	Active transport	duration	Uptake in walking for transport (min/week)	sig	positive	yes
24	Panter, J.	2017	Bike	Proximity to cycling infrastructure (per km closer)	≤5km	Active transport	duration	Short-lived increase in walking for recreation (min/week)	ns
24	Panter, J.	2017	Bike	Proximity to cycling infrastructure (per km closer)	≤5km	Active transport	duration	Sustained increase in walking for recreation (min/week)	ns
24	Panter, J.	2017	Bike	Proximity to cycling infrastructure (per km closer)	≤5km	Active transport	duration	Uptake in walking for recreation (min/week)	ns
29	Song, Y.	2017	Bike	Installation of walking & cycling infrastructure	≤5km	Active transport	duration	Changes in travel time using active transport	not tested
29	Song, Y.	2017	Bike	Installation of walking & cycling infrastructure	≤5km	Active transport	duration	Changes in travel time by Walk	sig	negative	no
29	Song, Y.	2017	Bike	Installation of walking & cycling infrastructure	≤5km	Active transport	duration	Changes in travel time by cycle	ns
29	Song, Y.	2017	Bike	Installation of walking & cycling infrastructure	≤5km	Active transport	duration	Changes in travel time by bus	sig	negative	no
29	Song, Y.	2017	Bike	Installation of walking & cycling infrastructure	≤5km	Active transport	duration	Changes in travel time by train	sig	negative	no
29	Song, Y.	2017	Bike	Installation of walking & cycling infrastructure	≤5km	Active transport	duration	Changes in travel time by other modes	ns
29	Song, Y.	2017	Bike	Installation of walking & cycling infrastructure	≤5km	Active transport	duration	Change in total travel time	sig	negative	yes
16	Greaves, S.	2015	Bike	Installation of cycleway	surrounding area (not defined)	Active transport	time share	Proportion of time spent travelling by bicycle (min/wk)	ns
16	Greaves, S.	2015	Bike	Installation of cycleway	surrounding area (not defined)	Active transport	time share	Proportion of time spent travelling by public transport (train, bus, light rail, ferry) (min/wk)	not tested
16	Greaves, S.	2015	Bike	Installation of cycleway	surrounding area (not defined)	Active transport	time share	Proportion of time spent travelling by walk/ run (min/wk)	not tested
16	Greaves, S.	2015	Bike	Installation of cycleway	surrounding area (not defined)	Active transport	time share	Proportion of time spent travelling by other mode	not tested
29	Song, Y.	2017	Bike	Proximity to walking & cycling infrastructure (distance to Core C2 vs distance to greater C2)	≤5km	Active transport	time share	Shift, in terms of time share, from car driving to active mode (exposure = distance to infrastructure)	ns
28	Rissel C.	2015	Bike	Installation of bike lane	≤2.5km	Active transport	frequency	Change in frequency of cycling	ns
29	Song, Y.	2017	Bike	Installation of walking & cycling infrastructure	≤5km	Car travel	distance	Changes in travel distance by car driver	sig	negative	yes
29	Song, Y.	2017	Bike	Installation of walking & cycling infrastructure	≤5km	Car travel	distance	Changes in travel distance by car passenger	sig	positive	unclear
29	Song, Y.	2017	Bike	Installation of walking & cycling infrastructure	≤5km	Car travel	duration	Changes in travel time by car driver	ns
29	Song, Y.	2017	Bike	Installation of walking & cycling infrastructure	≤5km	Car travel	duration	Changes in travel time by car passenger	sig	positive	no
29	Song, Y.	2017	Bike	Installation of walking & cycling infrastructure	≤5km	Car travel	duration	Changes in time spent driving a car	not tested
16	Greaves, S.	2015	Bike	Installation of cycleway	surrounding area (not defined)	Car travel	time share	Proportion of time spent travelling by private vehicle (car, motorcycle) (min/wk)	not tested
1	Bhatia, D.	2016	Bike	Installation of bike lanes	Intervention segments	Injury	Injury	# of cycle-MV collisions per segment-month with no injury	sig	positive	Yes
1	Bhatia, D.	2016	Bike	Installation of bike lanes	Intervention segments	Injury	Injury	# of cycle-MV collisions per segment-month with minimial/ minor injuries	ns
1	Bhatia, D.	2016	Bike	Installation of bike lanes	Intervention segments	Injury	Injury	# of cycle-MV collisions per segment-month with major/ fatal injuries	ns
8	Chen, L.	2012	Bike	Bike lane installation	Intervention segments	Injury	Injury	# of injurous or fatal crashes on segments	ns
8	Chen, L.	2012	Bike	Bike lane installation	Intervention segments	Injury	Injury	# of injurous or fatal crashes at intersections	ns
12	Ferenchak, N.	2016	Bike	Installation of bike lanes	block groups	Injury	Injury	# injuries per year per 100 bicycle commuters	sig	negative	Yes
12	Ferenchak, N.	2016	Bike	Installation of sharrows	block groups	Injury	Injury	# injuries per year per 100 bicycle commuters	ns
20	Jensen, S.	2008	Bike	Installation of bike tracks	Intervention segments	Injury	Injury	Total # of all injuries	ns
20	Jensen, S.	2008	Bike	Installation of bike tracks	Intervention segments	Injury	Injury	# of fatal injuries	ns
20	Jensen, S.	2008	Bike	Installation of bike tracks	Intervention segments	Injury	Injury	# of severe injuries	ns
20	Jensen, S.	2008	Bike	Installation of bike tracks	Intervention segments	Injury	Injury	# of minor injuries	ns
20	Jensen, S.	2008	Bike	Installation of bike tracks	Intervention segments	Injury	Injury	# of all injuries at intersections	sig	positive	no
20	Jensen, S.	2008	Bike	Installation of bike tracks	Intervention segments	Injury	Injury	# of all injuries on links	ns
20	Jensen, S.	2008	Bike	Installation of bike tracks	Intervention segments	Injury	Injury	Total # of all pedestrian injuries	sig	positive	no
20	Jensen, S.	2008	Bike	Installation of bike tracks	Intervention segments	Injury	Injury	# of all pedestian injuries at intersections	sig	positive	no
20	Jensen, S.	2008	Bike	Installation of bike tracks	Intervention segments	Injury	Injury	# of all pedestian injuries on links	ns
20	Jensen, S.	2008	Bike	Installation of bike tracks	Intervention segments	Injury	Injury	Total # of all bicyclist & moped rider injuries	ns
20	Jensen, S.	2008	Bike	Installation of bike tracks	Intervention segments	Injury	Injury	# of all bicyclist & moped rider injuries at intersections	sig	positive	no
20	Jensen, S.	2008	Bike	Installation of bike tracks	Intervention segments	Injury	Injury	# of all bicyclist & moped rider injuries on links	ns
20	Jensen, S.	2008	Bike	Installation of bike tracks	Intervention segments	Injury	Injury	Total # of all motorist injuries	ns
20	Jensen, S.	2008	Bike	Installation of bike tracks	Intervention segments	Injury	Injury	# of all motorist at intersections	ns
20	Jensen, S.	2008	Bike	Installation of bike tracks	Intervention segments	Injury	Injury	# of all motorist on links	ns
20	Jensen, S.	2008	Bike	Installation of bike lanes	Intervention segments	Injury	Injury	Total # of all injuries	ns
20	Jensen, S.	2008	Bike	Installation of bike lanes	Intervention segments	Injury	Injury	# of fatal injuries	ns
20	Jensen, S.	2008	Bike	Installation of bike lanes	Intervention segments	Injury	Injury	# of severe injuries	ns
20	Jensen, S.	2008	Bike	Installation of bike lanes	Intervention segments	Injury	Injury	# of minor injuries	ns
20	Jensen, S.	2008	Bike	Installation of bike lanes	Intervention segments	Injury	Injury	# of all injuries at intersections	ns
20	Jensen, S.	2008	Bike	Installation of bike lanes	Intervention segments	Injury	Injury	# of all injuries on links	ns
20	Jensen, S.	2008	Bike	Installation of bike lanes	Intervention segments	Injury	Injury	Total # of all pedestrian injuries	ns
20	Jensen, S.	2008	Bike	Installation of bike lanes	Intervention segments	Injury	Injury	# of all pedestian injuries at intersections	ns
20	Jensen, S.	2008	Bike	Installation of bike lanes	Intervention segments	Injury	Injury	# of all pedestian injuries on links	ns
20	Jensen, S.	2008	Bike	Installation of bike lanes	Intervention segments	Injury	Injury	Total # of all bicyclist & moped rider injuries	ns
20	Jensen, S.	2008	Bike	Installation of bike lanes	Intervention segments	Injury	Injury	# of all bicyclist & moped rider injuries at intersections	ns
20	Jensen, S.	2008	Bike	Installation of bike lanes	Intervention segments	Injury	Injury	# of all bicyclist & moped rider injuries on links	ns
20	Jensen, S.	2008	Bike	Installation of bike lanes	Intervention segments	Injury	Injury	Total # of all motorist injuries	ns
20	Jensen, S.	2008	Bike	Installation of bike lanes	Intervention segments	Injury	Injury	# of all motorist at intersections	ns
20	Jensen, S.	2008	Bike	Installation of bike lanes	Intervention segments	Injury	Injury	# of all motorist on links	ns
MULTICOMPONENT INTERVENTIONS
4	Brown, B.	2016b	Bike	Installation of bike lanes	≤2km	Physiological	Kcal	Kilocalorie expenditure (kcal)	sig	positive	yes
4	Brown, B.	2016b	Bike	Installation of bike lanes	≤2km	Physiological	Kcal	Kilocalorie expenditure (kcal) by duration in new lane corrior	sig	positive	yes
4	Brown, B.	2016b	Bike	Installation of bike lanes	≤2km	Anthropometric	BMI	Body mass index (BMI)	sig	negative	yes
27	Pazin, J.	2016	bike	Distance to cycle route (≤500m; 501-1000m; 1001-1500m)	≤1.5km	physical activity	physical activity	Moderate-to-vigorous leisure- time physical activity (PA) (min/wk)	ns
27	Pazin, J.	2016	bike	Distance to cycle route (≤500m; 501-1000m; 1001-1500m)	≤1.5km	physical activity	physical activity	Walking + moderate-to-vigorous leisure-time PA (for those up to ≤500m from route) (min/wk)	sig	negative	Yes
27	Pazin, J.	2016	bike	Distance to cycle route (≤500m; 501-1000m; 1001-1500m)	≤1.5km	physical activity	physical activity	% starting MVPA	sig	negative	Yes
27	Pazin, J.	2016	bike	Distance to cycle route (≤500m; 501-1000m; 1001-1500m)	≤1.5km	physical activity	physical activity	% starting walking + MVPA	sig	negative	Yes
3	Brown, B.	2016	bike	Proximity to complete streets bike lane (Near: <1km, Far: 1-2km)	≤2km	Mode share	Mode share	Proportion of transit-related active transportation users residing < 1 km from Ix	sig	positive	Yes
3	Brown, B.	2016	bike	Proximity to complete streets bike lane (Near: <1km, Far: 1-2km)	≤2km	Mode share	Mode share	Proportion of nontransit walkers residing < 1 km from Ix	sig	positive	Yes
3	Brown, B.	2016	bike	Proximity to complete streets bike lane (Near: <1km, Far: 1-2km)	≤2km	Mode share	Mode share	Proportion of cyclists residing < 1 km from Ix	ns
13	Goodman, A.	2013	bike	Installation of cycling infrastructure	Intervention towns	Mode share	Mode share	% walking to work	sig	positive	Yes
13	Goodman, A.	2013	bike	Installation of cycling infrastructure	Intervention towns	Mode share	Mode share	% cycling to work	sig	positive	Yes
13	Goodman, A.	2013	bike	Installation of cycling infrastructure	Intervention towns	Mode share	Mode share	% driving to work	sig	negative	Yes
27	Pazin, J.	2016	bike	Distance to cycle route (≤500m; 501-1000m; 1001-1500m)	≤1.5km	Mode share	Mode share	% starting walking	sig	negative	Yes
2	Boarnet, M.	2005	bike	Installation of on-street bike lane	Intervention segments	Active transport	trips	# of bicyclists	ns
4	Brown, B.	2016b	bike	Installation of bike lanes	≤2km	Active transport	duration	Duration of cycling (min)	ns
27	Pazin, J.	2016	bike	Distance to cycle route (≤500m; 501-1000m; 1001-1500m)	≤1.5km	Active transport	duration	Volume of leisure-time walking (min/week) (for those up to 500m from route)	sig	negative	Yes
23	Panter J.	2016	BRT + bike	Proximity to busway with lane for walking & cycling (continuous: -√km)	~30km from City Centre	physical activity	physical activity	Change in Total recreational physical activity	ns
23	Panter J.	2016	BRT + bike	Proximity to busway with lane for walking & cycling (continuous: -√km)	~30km from City Centre	physical activity	physical activity	Change in Total physical activity	ns
18	Heinen, E.	2015	BRT + bike	Proximity to busway with lane for walking & cycling (continuous: -√km)	~30km from City Centre	Mode share	Mode share	Large decrease in proportion of trips involving any active travel	ns
18	Heinen, E.	2015	BRT + bike	Proximity to busway with lane for walking & cycling (continuous: -√km)	~30km from City Centre	Mode share	Mode share	Small decrease in proportion of trips involving any active travel	sig	positive	yes
18	Heinen, E.	2015	BRT + bike	Proximity to busway with lane for walking & cycling (continuous: -√km)	~30km from City Centre	Mode share	Mode share	Small increase in proportion of trips involving any active travel	ns
18	Heinen, E.	2015	BRT + bike	Proximity to busway with lane for walking & cycling (continuous: -√km)	~30km from City Centre	Mode share	Mode share	Large increase in proportion of trips involving any active travel	sig	positive	yes
18	Heinen, E.	2015	BRT + bike	Proximity to busway with lane for walking & cycling (continuous: -√km)	~30km from City Centre	Mode share	Mode share	Decrease in proportion of trips involving any pubic transport	ns
18	Heinen, E.	2015	BRT + bike	Proximity to busway with lane for walking & cycling (continuous: -√km)	~30km from City Centre	Mode share	Mode share	Increase in proportion of trips involving any pubic transport	ns
18	Heinen, E.	2015	BRT + bike	Proximity to busway with lane for walking & cycling (continuous: -√km)	~30km from City Centre	Mode share	Mode share	Large decrease in proportion of trips made entirely by car	sig	positive	yes
18	Heinen, E.	2015	BRT + bike	Proximity to busway with lane for walking & cycling (continuous: -√km)	~30km from City Centre	Mode share	Mode share	Small decrease in proportion of trips made entirely by car	ns
18	Heinen, E.	2015	BRT + bike	Proximity to busway with lane for walking & cycling (continuous: -√km)	~30km from City Centre	Mode share	Mode share	Small increase in proportion of trips made entirely by car	ns
18	Heinen, E.	2015	BRT + bike	Proximity to busway with lane for walking & cycling (continuous: -√km)	~30km from City Centre	Mode share	Mode share	Large increase in proportion of trips made entirely by car	ns
19	Heinen, E.	2016	BRT + bike	Proximity to busway with lane for walking & cycling (continuous: -√km)	~30km from City Centre	Mode share	Mode share	Increase in proportion of trips involving any active travel	sig	positive	yes
19	Heinen, E.	2016	BRT + bike	Proximity to busway with lane for walking & cycling (continuous: -√km)	~30km from City Centre	Mode share	Mode share	Decrease in proportion of trips involving any active travel	ns
19	Heinen, E.	2016	BRT + bike	Proximity to busway with lane for walking & cycling (continuous: -√km)	~30km from City Centre	Mode share	Mode share	Increase in proportion of trips involving any pubic transport	sig	positive	yes
19	Heinen, E.	2016	BRT + bike	Proximity to busway with lane for walking & cycling (continuous: -√km)	~30km from City Centre	Mode share	Mode share	Decrease in proportion of trips involving any pubic transport	ns
19	Heinen, E.	2016	BRT + bike	Proximity to busway with lane for walking & cycling (continuous: -√km)	~30km from City Centre	Mode share	Mode share	Increase in proportion of trips made entirely by car	ns
19	Heinen, E.	2016	BRT + bike	Proximity to busway with lane for walking & cycling (continuous: -√km)	~30km from City Centre	Mode share	Mode share	Decrease in proportion of trips made entirely by car	sig	positive	yes
7	Chang, A.	2017	BRT + bike	Installation of BRT line & bike lane infrastructure	≤500m	Active transport	duration	Change in average walking for transport (min/wk)	sig	positive	yes
7	Chang, A.	2017	BRT + bike	Installation of BRT line & bike lane infrastructure	≤500m	Active transport	duration	Change in average walking for transport and recreation (min/wk)	sig	positive	yes
7	Chang, A.	2017	BRT + bike	Installation of BRT line & bike lane infrastructure	≤500m	Active transport	duration	Change in cycling for transport (min/wk)	ns
23	Panter J.	2016	BRT + bike	Proximity to busway with lane for walking & cycling (continuous: -√km)	~30km from City Centre	Active transport	duration	Change in Active commuting	ns
23	Panter J.	2016	BRT + bike	Proximity to busway with lane for walking & cycling (continuous: -√km)	~30km from City Centre	Active transport	duration	Change in Walking on the commute	ns
23	Panter J.	2016	BRT + bike	Proximity to busway with lane for walking & cycling (continuous: -√km)	~30km from City Centre	Active transport	duration	Change in Cycling on the commute	sig	positive	yes
23	Panter J.	2016	BRT + bike	Proximity to busway with lane for walking & cycling (continuous: -√km)	~30km from City Centre	Active transport	duration	Change in Total walking and cycling	ns
23	Panter J.	2016	BRT + bike	Proximity to busway with lane for walking & cycling (continuous: -√km)	~30km from City Centre	Active transport	duration	Change in Total walking	ns
23	Panter J.	2016	BRT + bike	Proximity to busway with lane for walking & cycling (continuous: -√km)	~30km from City Centre	Active transport	duration	Change in Total cycling	sig	positive	yes
6	Cerdà, M.	2012	Aerial tram	MetroCable installation (aerial tram)	blocks/ neighbourhoods	Homicide	Homicide	Homicide rate	sig	negative	yes
BRT = Bus Rapid Transit; km = kilometer; m = meter; min = minutes; wk = week; sig = significant; ns = not significant
NOTE: Song assessed some outcomes using two different measures of residential proximity while others were assessed using a singular buffer size
